# Supplementary material for: Women’s Depressive Symptoms during the COVID-19 Pandemic: The Role of Pregnancy
Source: Int J Environ Res Public Health. 2021 Apr 18;18(8):4298. doi: 10.3390/ijerph18084298 (PMC8072624; doi:10.3390/ijerph18084298)
Supplement: Supplementary file 1 [file ijerph-18-04298-s001.zip]

Archive with 1 entries (1 files):
- ijerph-1161114-supplementary.pdf
